# Supplementary material for: Ononin delays the development of osteoarthritis by down-regulating MAPK and NF-κB pathways in rat models
Source: PLoS One. 2024 Oct 31;19(10):e0310293. doi: 10.1371/journal.pone.0310293 (PMC11527302; doi:10.1371/journal.pone.0310293)
Supplement: S2 Raw data — (XLSX) [file pone.0310293.s003.xlsx]

## Sheet: Sheet1
Table 1. Weight of all samples in each time period
Weeks	Sham										OA										On-Low										On-Mid										On-High
1	211	199	198	204	203	198	210	199	206	204	220	209	178	210	198	186	206	199	213	208	212	193	187	199	196	203	201	200	197	204	206	193	199	206	204	198	196	188	199	201	209	192	214	199	186	206	207	203	201
2	223	227	229	221	230	235	233	224	215	230	231	226	202	221	209	213	217	207	219	218	239	222	218	223	219	224	230	231	209	213	232	219	225	221	218	207	219	231	217	208	239	215	241	224	219	207	236	230	227
3	260	267	277	265	263	272	268	269	271	275	245	261	251	254	263	256	272	269	260	269	271	267	254	256	249	262	280	267	264	259	275	264	261	254	270	261	268	254	249	253	279	259	286	272	246	259	263	269	271
4	301	289	297	288	295	299	302	296	294	290	307	279	269	279	280	294	288	294	296	300	291	288	275	269	279	283	293	294	291	286	303	281	286	299	287	281	293	294	295	300	299	271	301	284	296	275	283	289	291
5	302	307	319	311	303	309	312	317	312	307	327	297	299	301	312	324	299	318	326	327	311	304	290	316	296	297	303	319	327	312	318	300	294	296	303	304	318	316	320	311	335	290	311	297	316	317	323	319	322
6	322	326	337	329	336	334	329	326	330	334	341	308	314	329	330	318	326	324	321	309	331	319	306	309	326	327	321	319	330	318	331	319	307	330	314	320	327	319	327	309	344	301	332	341	308	309	319	318	329
7	340	342	356	342	349	339	349	350	346	347	358	322	330	347	328	350	336	337	330	329	349	334	319	340	338	330	331	339	328	340	349	340	316	346	340	341	351	329	327	340	357	319	346	351	320	329	337	348	340
8	362	359	370	358	369	367	364	359	372	363	369	340	347	360	359	362	357	371	364	372	364	360	334	346	357	359	363	367	371	370	368	351	329	340	349	357	363	361	349	365	368	337	363	349	356	357	361	362	376
9	371	369	386	370	368	380	379	382	379	374	384	359	368	371	390	381	379	376	380	385	374	378	360	369	371	378	385	389	391	386	382	370	368	376	380	376	390	384	367	378	389	373	381	376	381	382	390	367	379
Table 2. The organ coefficients of liver, spleen and kidney were measured after 8 week of post-surgery
	Sham			OA			On-Low			On-Mid			On-High
Liver	2.76	2.89	2.88	2.81	2.64	3.18	2.91	2.77	3.05	2.87	3.11	3.02	2.66	2.73	3.04
Spleen	0.56	0.71	0.58	0.59	0.73	0.61	0.57	0.68	0.59	0.57	0.63	0.69	0.57	0.61	0.62
Kidney	0.1	0.15	0.19	0.14	0.21	0.13	0.11	0.14	0.18	0.13	0.17	0.11	0.13	0.18	0.15
Table 3. Ononin reduced the increased level of IL-1β in OA rat serums							Table 4. Ononin reduced the increased level of TNF-α in OA rat serums							Table 5. Ononin reduced the increased level of IL-6 in OA rat serums
Sham	OA	On-Low	On-Mid	On-High			Sham	OA	On-Low	On-Mid	On-High			Sham	OA	On-Low	On-Mid	On-High
60	130	101	75	52			26	98	76	52	42			23	71	53	44	34
43	144	80	79	42			35	83	75	57	36			18	69	57	46	27
61	109	89	69	56			32	102	60	55	34			9	72	61	37	29
52	125	97	73	45			33	87	69	49	45			22	83	55	43	33
41	127	113	65	59			41	99	72	61	31			19	87	63	48	26
39	127	80	69	51			28	112	69	59	34			11	83	62	51	29
42	141	82	72	56			31	106	73	63	41			13	86	57	39	31
43	116	90	68	53			32	86	75	64	36			18	76	56	42	23
36	129	89	65	43			29	92	76	57	32			12	81	60	40	27
51	131	111	62	59			21	98	80	61	34			15	75	53	38	21
Table 6. Quantitative analysis of relative positive cells collagen II in the cartilage samples							Table 7. Quantitative analysis of relative positive cells MMP13 in the cartilage samples
Sham	OA	On-Low	On-Mid	On-High			Sham	OA	On-Low	On-Mid	On-High
49	4	13	19	43			6	68	38	30	16
45	3	15	21	40			3	75	41	29	13
39	5	11	22	38			2	78	45	24	14
Table 8. Relative protein expression of collagen II as fold change compared to the Sham group							Table 9. Relative protein expression of MMP-13 as fold change compared to the Sham group
Sham	OA	On-Low	On-Mid	On-High			Sham	OA	On-Low	On-Mid	On-High
1	0.17	0.39	0.68	0.76			1	6.07	5.44	3.78	2.76
1	0.22	0.32	0.58	0.71			1	5.91	5.02	3.34	2.49
1	0.16	0.43	0.64	0.81			1	6.22	5.28	4.15	2.24
1	0.18	0.36	0.62	0.73			1	5.76	4.86	3.65	2.65
Table 10. Relative phosphorylation level of ERK as fold change compared to the Sham group							Table 11. Relative phosphorylation level of JNK as fold change compared to the Sham group							Table12. Relative phosphorylation level of p38 as fold change compared to the Sham group
Sham	OA	On-Low	On-Mid	On-High			Sham	OA	On-Low	On-Mid	On-High			Sham	OA	On-Low	On-Mid	On-High
1	3.19	2.52	1.85	1.33			1	2.43	2.19	1.76	1.26			1	2.72	2.19	1.86	1.29
1	2.92	2.77	1.64	1.46			1	2.56	2.03	1.55	1.34			1	2.68	1.98	1.79	1.38
1	3.21	2.31	1.98	1.27			1	2.33	1.85	1.68	1.29			1	2.44	2.35	1.58	1.31
1	3.01	2.43	1.77	1.23			1	2.37	2.01	1.66	1.31			1	2.55	2.24	1.68	1.35
Table 13. Relative phosphorylation level of IκBα as fold change compared to the Sham group							Table 14. Relative phosphorylation level of p65 as fold change compared to the Sham group
Sham	OA	On-Low	On-Mid	On-High			Sham	OA	On-Low	On-Mid	On-High
1	2.21	2.01	1.57	1.39			1	4.05	3.19	2.03	1.56
1	2.37	1.89	1.69	1.36			1	4.63	3.24	2.42	1.39
1	2.09	1.84	1.58	1.28			1	4.75	3.41	2.33	1.61
1	2.33	1.96	1.67	1.31			1	4.86	3.27	2.29	1.59
[truncated: 1 more columns]
